# Supplementary material for: Relationship between optical coherence tomography sector peripapillary angioflow-density and Octopus visual field cluster mean defect values
Source: PLoS One. 2017 Feb 2;12(2):e0171541. doi: 10.1371/journal.pone.0171541 (PMC5289610; doi:10.1371/journal.pone.0171541)
Supplement: S1 Table — (XLSX) [file pone.0171541.s001.xlsx]

## Sheet: hgcs1602
name	CurrentpatientNo	0=norm,1=OHT,2=Glauc	age(years)	EyeR=1,L=2	Dioptrsph	Spericalequalentdioter	dioptrcylinder	BCVA	Pulilsize(mm)	MS	MD	sLV	averageRNFLT360'	IT clusterMD	ST cluster MD	RNFLT ST	RNFLT IT	InfTPAFD	SupTPAFD
	1	1	66	1	0	0	0	1	5.27	26	0.5	2.4		1	0.6	136.849	113.788	55.16	61.03
	3	2	71	2	-1.5	-2.1	-1.25	1	4.62	11.6	14.6	8.9	72.41	13.7	13.6	80.039	76.329	43.04	45.09
	4	2	45	1	-6.25	-6.25	0	1	6.62	28.2	-0.7	1.8	92.81	-0.1	0.8	117.051	140.82	66.3	71.74
	5	2	69	1	-3	-3	0	1	5.53	21.4	5	8.6	70.27	20.8	-0.4	96.078	71.684	49.53	55.49
	7	1	51	1	0	0	0	1	4.06	28.5	-1.2	2	90.81	-2.9	-0.5	117.459	123.278	59.02	61.52
	10	2	51	1	0	0	0	1	6.53	19.7	7.5	12.3	78.25	-0.2	27.3	60.247	114.449	63.75	52.41
	11	0	48	2	0	0	0	1	4.61	26.4	1	1.9	103.86	0.9	2.1	138.012	151.026	51.11	58.92
	12	2	67	2	0	0	0	1	4.39	16.8	9.6	8.4	65.15	5.6	19.8	92.469	91.802	58.45	45.47
	13	1	44	1	-6.5	-7.1	-1.75	1	3.73	28.2	-0.7	2.2	96.36	1.4	-1.2	133.863	131.825	61.35	56.18
	16	2	48	2	2	2	0	0.25	2.79	18.1	9.3	9.5	63.91	25.4	1.6	98.593	42.057	52.12	68.07
	17	1	65	1	2	2	0	1	5.05	28	-1.5	1.7	105.46	-1.7	-0.7	156.954	144.532	62.22	60.12
	18	2	44	2	0	0	0	1	4.06	10	17.5	8.8	60.81	27.5	16.6	58.944	75.334	40.31	55.31
	20	2	58	1	-1	-1	0	1	5.1	26.4	-0.5	5.4	57.83	-1.3	3.7	58.847	84.99	59.59	48.85
	21	2	54	1	0	0	0	1	4.39	21.3	5.7	5.8	66.96	3.4	6.4	76.557	95.467	59.99	36.67
	22	1	61	1	0	0	0	1	4.4	26.8	-0.1	2	93.87	0.6	-2	125.636	146.314	60.01	66.91
	24	2	39	1	-5.5	-5.5	0	1	4.86	27.9	-0.1	1.7	92.77	0.4	0.1	146.949	110.423	53.94	66.41
	27	1	37	1	0	0	0	1	5.74	27.9	0	1.9	107.62	0.8	-0.4	138.404	166.655	65.07	61.19
	28	1	69	1	1	1	0	1	6.48	25.7	0.7	1.8	94.7	0	0.4	133.361	136.239	62.3	64.79
	29	1	62	2	-3	-3	0	1	5.05	26	0.7	1.6	99.69	0.9	1	140.655	145.635	63.54	63.15
	31	1	47	2	0	0	0	1	4.02	27.4	0	1.5	91.32	0	0.7	135.628	132.056	56.15	59.45
	34	1	78	1	-2	-2	0	0.8	8.57	23.1	2.8	2.1	99.52	3.9	4.2	140.99	141.048	66.16	60.43
	35	1	35	1	-0.5	-0.5	0	1	3.95	29.5	-1.5	1.7	94.51	-2.8	-2.8	120.969	130.475	58.72	56.89
	36	1	59	2	-2.5	-2.5	0	1	5.76	27.3	-0.5	1.7	84.2	0	1.1	105.42	124.638	55.53	64.86
	38	2	41	1	-1	-1	0	1	5.93	3.5	24.2	8	55.69	27.7	27.7	51.928	59.663	39.29	48.79
	39	2	68	1	-2.5	-2.5	0	1	4.39	15.7	10.7	9.7	57.35	15.5	7.2	64.559	68.668	51.84	42.91
	40	1	29	2	-1.5	-1.5	0	1	4.39	27.8	0.5	1.4	86.57	1.1	-0.2	95.013	133.838	58.48	65.08
	41	1	35	1	-1	-1	0	1		28.9	-0.9	1.8	90.3	-0.5	-0.3	135.561	125.591	61.74	61.66
	42	0	73	2	1	1	0	1	3.18	25.5	0.6	1.7	109.05	1.4	0.5	174.76	148.852	59.25	59.85
	44	0	63	1	-0.5	-0.5	0	1	5.38	26.3	0.3	2.6	90.87	1.7	-1.3	99.946	120.499	61.05	58.67
	46	0	37	1	-2.5	-2.5	0	1	6.92	28.7	-0.8	1.6	88.7	-0.4	-0.4	114.15	119.343	65.34	64.91
	48	1	73	1	-2.5	-3.7	-2.5	1	5.49	26.5	-0.3	1.4	86.84	-0.6	-1.1	116.45	154.365	56.26	56.74
	49	0	83	1	1.5	1.5	0	1	5.6	25.9	-0.3	1.7	93.52	0.7	-1.5	104.027	146.797	62.87	65.07
	51	2	60	2	-8.5	-8.5	0	1	4.17	22.6	4.1	5	71.97	6.6	4.8	91.334	70.986	47.56	52.73
	52	2	52	2	-4.5	-4.5	0	1	5.05	26.9	0.3	3.7	81.76	-0.6	2.2	89.887	138.937	60.34	54.86
	53	2	38	2	0	0	0	1	4.22	26.5	1.3	2.6	70.95	1.8	1.6	105.985	95.615	55.65	59.17
	54	2	71	1	0	0	0	1	3.62	12.2	14	10.1	60.49	4.1	26.3	61.138	96.559	49.11	52.78
	55	2	69	1	-5	-5	0	1	4.94	12.7	13.6	7.1	68	18.4	12.9	81.254	86.352	58.03	40.21
	57	1	74	2	-2	-2	0	1	4.39	25.8	0.3	2	80.96	1.3	-0.1	119.591	99.465	54.88	57.83
	58	2	69	2	-2.5	-2.5	0	1	5.38	17.8	8.5	7.2	57.5	5.9	8.7	66.177	101.887	54.19	38.78
	59	2	60	2	0	-1.5	-3	1	4.61	25.7	1	2	77.69	-0.4	1.3	99.455	116.767	56.36	58.47
	60	2	68	2	3	3	0	0.6	4.72	24.1	2.3	2.4	68.88	2.5	1.7	99.467	105.589	49.3	51.68
	62	2	69	1	1.5	1.5	0	1	5.38	12.1	14.3	12.5	70	24.8	18.7	101.837	61.923	50.9	42.51
	63	1	70	2	-1	-1	0	1		25.8	0.5	1.9	107.46	1.6	1.6	158.49	151.502	56.73	38.13
	64	0	54	2	-7	-7	0	1	4.39	27	0.1	1.7	68.73	-1	1.4	102.764	90.354	67.13	59.9
	65	1	75	2	0.5	0.5	0	1	5.27	24.8	1.3	3	76.74	2.1	-0.2	102.383	132.965	53.92	46.68
	66	1	52	2	-0.5	-0.5	0	1	5.27	26.3	0.9	2.7	94.38	1.8	0.7	137.794	133.698	55.62	60.97
	67	2	68	2	2.5	2.5	0	1	5.49	23.6	2.8	5.3	81.3	2	3	116.966	100.885	58.14	58.44
	68	0	42	2	-4	-4	0	1	5.6	28.5	-0.8	2.1	89.32	-0.5	-1.1	129.21	113.559	66.32	57.56
	69	2	60	1	2	2	0	1	6.7	24.4	2.4	2.6	96.95	6.5	0	149.396	97.091	53	48.9
	70	2	62	1	0	0	0	0.4	5.27	10.5	-16.2	9.4	47.56	13.1	26.8	58.209	67.402	52.62	49.78
	71	0	68	2	0.5	0.5	0	1	5.6	27.7	-1.3	1.5	93.17	-0.8	-1.6	123.887	155.891	63.53	58.71
	73	1	74	2	-2.5	-2.5	0	1	4.28	26.7	-0.6	2.5	88.3	0.7	-0.8	131.337	115.638	58.08	60.55
	74	0	79	2	2	2	0	1	3.4	26.1	-0.3	3.5	99.83	-1.7	-1.1	142.758	131.481	55.88	53.15
	76	0	62	2	-1	-1	0	1	2.68	26.1	0.6	2.3	88.81	0.8	1	118.523	146.524	60.07	53.47
	78	2	68	1	1	1	0	1	5.82	20.7	5.7	6.2	66.56	9.2	4.2	71.986	87.083	54.02	52.72
	79	0	54	2	-0.5	-0.5	0	0.8	4.61	28.6	-1.6	2.3	98.58	-3	-2.2	146.078	143.89	65.6	59.13
	80	2	67	2	2	2	0	1	5.16	3	-23.4	7.6	60.4	26.4	26.5	102.975	92.489	40.36	31.53
	81	0	55	1	0	0	0	1	4.39	28	-1	2	100.34	-1.3	-0.5	132.668	133.898	60.51	58.07
	82	1	60	1	-5	-5	0	1	4.39	28.4	-1.7	1.6	88.55	-0.4	-2.7	139.68	147.302	66.52	62.43
	83	1	68	2	0	0	0	1	3.4	27	-0.7	1.6	87.64	-1	-0.6	110.696	112.282	57.24	55.4
	9	0	74	1	-2	-2	0	0.9	2.85	25.9	0.2	1.8	86.21	-0.3	-0.3	131.132	122.193	60.53	49.14
	15	2	67	2	2	2	0	1	3.4	22.8	3.7	3.8	93.7	5.9	3.3	132.275	69.58	52.74	62.68

## Sheet: Munka1
NMD4IT	InfTPAFD	sect4IT		t4IT	InfTPAFD	sect4IT
1	55.16	136.849		0.9	55.16	136.849
13.7	43.04	80.039		14	43.04	80.039
-0.1	66.3	117.051		-0.6	66.3	117.051
20.8	49.53	96.078		16.2	49.53	96.078
-2.9	59.02	117.459		0.1	59.02	117.459
-0.2	63.75	60.247		1.2	63.75	60.247
0.9	51.11	138.012		1.2	51.11	138.012
5.6	58.45	92.469		6.6	58.45	92.469
1.4	61.35	133.863		1.1	61.35	133.863
25.4	52.12	98.593		17.5	52.12	98.593
-1.7	62.22	156.954		-0.8	62.22	156.954
27.5	40.31	58.944		27.2	40.31	58.944
-1.3	59.59	58.847		1.6	59.59	58.847
3.4	59.99	76.557		6.4	59.99	76.557
0.6	60.01	125.636		1.9	60.01	125.636
0.4	53.94	146.949		0.7	53.94	146.949
0.8	65.07	138.404		1.4	65.07	138.404
0	62.3	133.361		2	62.3	133.361
0.9	63.54	140.655		0	63.54	140.655
0	56.15	135.628		2.4	56.15	135.628
3.9	66.16	140.99		2.2	66.16	140.99
-2.8	58.72	120.969		0.7	58.72	120.969
0	55.53	105.42		0.1	55.53	105.42
27.7	39.29	51.928		27.7	39.29	51.928
15.5	51.84	64.559		14.4	51.84	64.559
1.1	58.48	95.013		1.6	58.48	95.013
-0.5	61.74	135.561		0.2	61.74	135.561
1.4	59.25	174.76		-0.1	59.25	174.76
1.7	61.05	99.946		0.7	61.05	99.946
-0.4	65.34	114.15		-0.4	65.34	114.15
-0.6	56.26	116.45		-0.3	56.26	116.45
0.7	62.87	104.027		1.3	62.87	104.027
6.6	47.56	91.334		6	47.56	91.334
-0.6	60.34	89.887		-1	60.34	89.887
1.8	55.65	105.985		0.9	55.65	105.985
4.1	49.11	61.138		5.5	49.11	61.138
18.4	58.03	81.254		11.3	58.03	81.254
1.3	54.88	119.591		2.7	54.88	119.591
5.9	54.19	66.177		5	54.19	66.177
-0.4	56.36	99.455		2.1	56.36	99.455
2.5	49.3	99.467		1.8	49.3	99.467
24.8	50.9	101.837		19.3	50.9	101.837
1.6	56.73	158.49		1.2	56.73	158.49
-1	67.13	102.764		0.4	67.13	102.764
2.1	53.92	102.383		5.4	53.92	102.383
1.8	55.62	137.794		0.7	55.62	137.794
2	58.14	116.966		2.2	58.14	116.966
-0.5	66.32	129.21		-0.8	66.32	129.21
6.5	53	149.396		5.5	53	149.396
13.1	52.62	58.209		17.8	52.62	58.209
-0.8	63.53	123.887		-0.5	63.53	123.887
0.7	58.08	131.337		0.8	58.08	131.337
-1.7	55.88	142.758		-0.5	55.88	142.758
0.8	60.07	118.523		0.5	60.07	118.523
9.2	54.02	71.986		10.5	54.02	71.986
-3	65.6	146.078		-1.3	65.6	146.078
26.4	40.36	102.975		25.1	40.36	102.975
-1.3	60.51	132.668		1.1	60.51	132.668
-0.4	66.52	139.68		0.8	66.52	139.68
-1	57.24	110.696		1.5	57.24	110.696
-0.3	60.53	131.132		0.1	60.53	131.132
5.9	52.74	132.275		9.9	52.74	132.275
